# Supplementary material for: Pharmacokinetics and Dose Proportionality Study of a Novel Antiparkinsonian Agent, a 1H-1,2,4-Triazol-3-ylthio-conjugate of Prottremine
Source: Molecules. 2024 Sep 22;29(18):4498. doi: 10.3390/molecules29184498 (PMC11434290; doi:10.3390/molecules29184498)
Supplement: Supplementary file 1 [file molecules-29-04498-s001.zip]

Archive with 1 entries (1 files):
- molecules-3195375-supplementary.pdf
